# Supplementary material for: Type II NKT Cell Agonist, Sulfatide, Is an Effective Adjuvant for Oral Heat-Killed Cholera Vaccines
Source: Vaccines (Basel). 2021 Jun 8;9(6):619. doi: 10.3390/vaccines9060619 (PMC8230052; doi:10.3390/vaccines9060619)
Supplement: Supplementary file 1 [file vaccines-09-00619-s001.zip]

Archive with 2 entries (2 files):
- vaccines-1226120 sup proof done.pdf
- vaccines-1226120 sup revised.xlsx
