# Supplementary material for: Type II NKT Cell Agonist, Sulfatide, Is an Effective Adjuvant for Oral Heat-Killed Cholera Vaccines
Source: Vaccines (Basel). 2021 Jun 8;9(6):619. doi: 10.3390/vaccines9060619 (PMC8230052; doi:10.3390/vaccines9060619)
Supplement: Supplementary file 1 [file vaccines-09-00619-s001.zip › vaccines-1226120 sup revised.xlsx]

## Sheet: Sheet1
IgA titres in faecal pellets
CTB-specific IgA
Naive mice	Dukoral alone	10μg Sulfatide	20μg Sulfatide	40μg Sulfatide	80μg Sulfatide	α-GalCer
20	80	272	640	640	1280	5120
20	90	272	960	640	1280	5120
20	130	320	320	1280	2560	5120
20	160	272	320	1280	2560	6656
20	320	384	192	1280	2560	6656
20	160	320	320	1280	2560	5120
20	144	320	320	1280	2304	6656
20	240	160	640	1280	3840	8192
Bacteria-specific IgA
Naive mice	Dukoral alone	10μg Sulfatide	20μg Sulfatide	40μg Sulfatide	80μg Sulfatide	α-GalCer
20	60	310	640	960	1280	5120
20	80	320	640	960	1280	6144
20	100	384	1024	1280	2560	6144
20	150	384	1280	1280	5120	6144
20	160	385	1280	2560	5120	5120
20	80	330	960	1280	5120	5120
20	140	512	1280	1280	2560	6656
20	160	512	1280	2560	1600	6656
IgA titres in USI
CTB-specific IgA
Naive mice	Dukoral alone	10μg Sulfatide	20μg Sulfatide	40μg Sulfatide	80μg Sulfatide	α-GalCer
20	60	80	150	160	640	2560
20	80	80	320	640	1890	2560
20	80	160	640	1280	1890	10240
20	416	640	640	1890	2560	10240
20	320	600	480	1890	5120	10240
20	640	340	320	1280	5120	5120
20	300	384	320	1280	2560	20480
20	130	240	190	2560	640	20480
Bacteria-specific IgA
Naive mice	Dukoral alone	10μg Sulfatide	20μg Sulfatide	40μg Sulfatide	80μg Sulfatide	α-GalCer
20	60	1280	1280	640	2560	10240
20	60	980	1280	5120	7680	10240
20	80	980	2560	5120	10240	20480
20	170	1280	2560	7680	7680	20480
20	240	1920	2560	7680	10240	20480
20	300	640	2560	5120	2560	20480
20	80	640	2560	5120	10240	40960
20	100	1280	1920	7680	10240	40960
IgA titres in LSI
CTB-specific IgA
Naive mice	Dukoral alone	10μg Sulfatide	20μg Sulfatide	40μg Sulfatide	80μg Sulfatide	α-GalCer
20	40	1280	70	80	110	1280
20	40	1280	70	320	320	1280
20	40	320	160	640	320	2560
20	40	320	160	640	320	2560
20	448	80	160	1280	640	3072
20	1280	70	320	1280	1280	3072
20	700	320	640	2560	1280	5120
20	448	320	1280	2560	2560	5120
Bacteria-specific IgA
Naive mice	Dukoral alone	10μg Sulfatide	20μg Sulfatide	40μg Sulfatide	80μg Sulfatide	α-GalCer
20	20	160	160	80	320	1280
20	30	160	160	320	970	1280
20	40	192	192	5120	1280	5120
20	160	300	192	5120	1280	5120
20	192	384	384	5120	4608	5120
20	20	80	320	5120	320	5120
20	192	80	240	1280	160	7680
20	192	384	300	970	5120	10240
IFNy in splenocytes
Naive mice	Dukoral alone	10 μg Sulfatide	80 μg Sulfatide	α-GalCer
0	0	7226.97	420.184	0
2117.36	6450.24	2139.25	1812.76	273.596
1581.46	5607.84	6325.55	2876.95	5679.23
1422.5	1104.57	8627.16	4978.66	3706.02
1062.69	384.965	4487.5	2808.41	10881.2
799.026	483.007	1755.65	2137.35	3069.22
1803.24	5207.11	1060.79	5298.49	1331.12
865.656	2532.37	37.5341	516.322	8846.09
IFNy in MLNs
Naive mice	Dukoral alone	10 μg Sulfatide	80 μg Sulfatide	α-GalCer
0	0	2388.64	4451.33	5113.83
0	7037.54	2409.58	2646.59	455.403
0	0	8274.97	669.572	3283.39
0	193.64	4036.32	5422.23	945.613
3928.76	410.665	11845.4	6531.15	2240.15
1133.13	0	712.406	1783.25	8047.47
3583.23	0	333.564	2183.04	580.097
0	0	2034.55	4933.92	0
IL-17A in splenocytes
Naive mice	Dukoral alone	10 μg Sulfatide	80 μg Sulfatide	α-GalCer
0	0	2572.33	626.016	130.342
0	469.142	0	371.319	110.062
0	0	762.61	441.704	0
0	0	2555.62	89.1849	0
0	0	96.9391	236.515	0
0	0	0	0	383.846
0	0	314.057	237.112	3.29195
0	0	0	954.079	525.211
IL-17A in MLNs
Naive mice	Dukoral alone	10 μg Sulfatide	80 μg Sulfatide	α-GalCer
0	0	2212.05	0	528.79
0	0	383.846	0	0
0	0	1320.91	0	0
0	0	1727.12	0	0
0	0	446.476	0	0
0	0	0	0	83.2201
0	216.831	63.5363	294.97	0
0	0	561.596	0	0
IgG titres in serum
CTB-specific IgG
Naive mice	Dukoral alone	10μg Sulfatide	80μg Sulfatide	α-GalCer
1000	128000	256000	256000	1228800
1000	128000	256000	256000	1228800
1000	128000	256000	512000	1228800
1000	256000	512000	512000	1228800
1000	512000	512000	1024000	1228800
1000	512000	512000	1024000	1024000
1000	64000	512000	1024000	1228800
1000	6000	512000	1024000	1024000
CTB-specific IgG1
Naive mice	Dukoral alone	10μg Sulfatide	80μg Sulfatide	α-GalCer
1000	1000	89600	128000	256000
1000	12000	128000	261120	256000
1000	64000	128000	261120	512000
1000	74000	128000	512000	512000
1000	128000	256000	512000	768000
1000	89600	512000	512000	768000
1000	256000	512000	261120	230400
1000	64000	4000	1024000	1024000
CTB-specific IgG2b
Naive mice	Dukoral alone	10μg Sulfatide	80μg Sulfatide	α-GalCer
1000	1000	2000	64000	64000
1000	32000	12000	64000	64000
1000	32000	44800	64000	128000
1000	32000	44800	128000	128000
1000	32000	24000	512000	256000
1000	32000	64000	64000	256000
1000	64000	512000	32000	128000
1000	96000	512000	512000	128000
CTB-specific IgG2c
Naive mice	Dukoral alone	10μg Sulfatide	80μg Sulfatide	α-GalCer
1000	12000	57600	16000	16000
1000	24000	57600	16000	16000
1000	48000	64000	32000	64000
1000	48000	64000	32000	128000
1000	64000	512000	64000	128000
1000	76800	512000	1000	153600
1000	128000	512000	64000	256000
1000	153600	1600	128000	64000
Bacteria-specific IgG
Naive mice	Dukoral alone	10μg Sulfatide	80μg Sulfatide	α-GalCer
1000	1000	1000	384000	614000
1000	64000	128000	384000	614000
1000	128000	128000	384000	1024000
1000	128000	256000	384000	1024000
1000	128000	256000	540000	1024000
1000	256000	512000	2048000	1024000
1000	256000	2048000	2048000	1024000
1000	256000	2048000	1024000	1024000
Bacteria-specific IgG1
Naive mice	Dukoral alone	10μg Sulfatide	80μg Sulfatide	α-GalCer
1000	2000	16000	256000	256000
1000	47500	256000	512000	512000
1000	128000	512000	512000	512000
1000	128000	512000	512000	512000
1000	128000	512000	1024000	512000
1000	256000	1024000	1024000	2048000
1000	256000	2048000	1024000	2048000
1000	512000	2048000	2048000	1024000
Bacteria-specific IgG2b
Naive mice	Dukoral alone	10μg Sulfatide	80μg Sulfatide	α-GalCer
1000	1000	1000	32000	64000
1000	32000	8000	38200	64000
1000	26000	18000	38200	64000
1000	27000	18000	64000	96000
1000	28000	64000	64000	96000
1000	26000	128000	64000	128000
1000	25000	256000	256000	256000
1000	62000	256000	256000	256000
Bacteria-specific IgG2c
Naive mice	Dukoral alone	10μg Sulfatide	80μg Sulfatide	α-GalCer
1000	1000	1000	2000	32000
1000	8000	16000	8000	64000
1000	16000	16000	8000	64000
1000	16000	32000	16000	128000
1000	32000	32000	16000	128000
1000	32000	128000	32000	128000
1000	64000	128000	64000	64000
1000	128000	128000	64000	256000
CD1d-/- experiment
CTB-specific IgA titres in USI (in log10 and background subtracted)
Naive mice WT	Dukoral WT	Sulfatide WT	Naive mice KO	Dukoral KO	Sulfatide KO
0	1.72	2.73	0	2.4	2.34
0	2.08	3	0	1.79	2.55
0	1.7	3.25	0	1.74	2.73
0	2.08	2.46	0	1.43	1.73
0	1.99	2.67	0	2	2.3
CTB-specific IgA titres in LSI (in log10 and background subtracted)
Naive mice WT	Dukoral WT	Sulfatide WT	Naive mice KO	Dukoral KO	Sulfatide KO
0	1.34	3	0	2.15	1.79
0	1.59	2.74	0	1.34	2.4
0	1.54	3	0	1.74	2.6
0	1.63	2.15	0	1.34	1.2
0	1.64	2.15	0	1.65	2
Bacteria-specific IgA titres in USI (in log10 and background subtracted)
Naive mice WT	Dukoral WT	Sulfatide WT	Naive mice KO	Dukoral KO	Sulfatide KO
0	1.27	2.4	0	2.08	2.1
0	1.83	2.89	0	1.57	2.3
0	1.34	3.23	0	1.48	2.7
0	1.86	2.1	0	1.66	2
0	1.7	2.4	0	1.8	2.8
Bacteria-specific IgA titres in LSI (in log10 and background subtracted)
Naive mice WT	Dukoral WT	Sulfatide WT	Naive mice KO	Dukoral KO	Sulfatide KO
0	1.21	2.7	0	2	1.8
0	1.48	2.5	0	1.3	2.08
0	1.29	2.8	0	1.6	2.5
0	1.57	2	0	1.25	1.5
0	1.6	2	0	2	2.1
CTB-specific IgA titres in faecal pellets (in log10 and background subtracted)
Naive mice WT	Dukoral WT	Sulfatide WT	Naive mice KO	Dukoral KO	Sulfatide KO
0	0	1.67	0	1.97	1.17
0	1.19	2.12	0	1.18	2.01
0	0	2	0	1.16	1.8
0	1.09	0	0	1.37	1.33
0	0	1.01	0	1.42	1.03
Bacteria-specific IgA titres in faecal pellets (in log10 and background subtracted)
Naive mice WT	Dukoral WT	Sulfatide WT	Naive mice KO	Dukoral KO	Sulfatide KO
0	0	1.07	0	1.75	1.19
0	1.27	1.69	0	1	1.5
0	0	0	0	0	1.84
0	0	1.55	0	1.13	1.26
0	0	1.32	0	1.17	0
CTB-specific IgG titres in serum (in log10 and background subtracted)
Naive mice WT	Dukoral WT	Sulfatide WT	Naive mice KO	Dukoral KO	Sulfatide KO
0	4.22	4.76	0	4.29	3.84
0	4.22	5.06	0	4	4.29
0	4.3	5.62	0	4.26	4.4
0	4.03	4.45	0	4	3.7
0	4.03	4.69	0	4.43	3.6
Bacteria-specific IgG titres in serum (in log10 and background subtracted)
Naive mice WT	Dukoral WT	Sulfatide WT	Naive mice KO	Dukoral KO	Sulfatide KO
0	3.6	3.86	0	2	3.8
0	4.12	4.06	0	3.55	4
0	3.78	4.66	0	3.7	4.16
0	3.92	3.75	0	3.7	3.18
0	4.18	4.01	0	3.83	3.5
Tcrd-/- experiment
CTB-specific IgA titres in USI
Naive mice WT	Dukoral WT	Sulfatide WT	Dukoral KO	Sulfatide KO
10	80	640	80	5120
10	60	1280	80	5120
10	60	1280	90	1280
10	160	2560	80	1280
10	240	2560	240	1000
Bacteria-specific IgA titres in USI
Naive mice WT	Dukoral WT	Sulfatide WT	Dukoral KO	Sulfatide KO
10	180	447	80	300
10	60	540	20	320
10	60	640	40	370
10	30	640	35	1742
10	80	1280	30	1742
CTB-specific IgA titres in LSI
Naive mice WT	Dukoral WT	Sulfatide WT	Dukoral KO	Sulfatide KO
10	20	320	180	746
10	40	640	30	640
10	40	746	30	320
10	80	746	25	300
10	120	746	20	320
Bacteria-specific IgA titres in LSI
Naive mice WT	Dukoral WT	Sulfatide WT	Dukoral KO	Sulfatide KO
10	30	640	60	300
10	30	640	20	180
10	10	470	10	300
10	10	470	10	768
10	10	160	10	768
CTB-specific IgA titres in faecal pellets
Naive mice WT	Dukoral WT	Sulfatide WT	Dukoral KO	Sulfatide KO
10	120	160	120	650
10	120	200	120	160
10	130	200	140	160
10	160	300	130	100
10	190	500	160	80
Bacteria-specific IgA titres in faecal pellets
Naive mice WT	Dukoral WT	Sulfatide WT	Dukoral KO	Sulfatide KO
10	80	160	120	80
10	120	180	120	160
10	120	160	120	300
10	130	240	120	320
10	180	480	160	480
CTB-specific IgG titres in serum
Naive mice WT	Dukoral WT	Sulfatide WT	Dukoral KO	Sulfatide KO
500	12000	192000	8000	76800
500	18000	224000	16000	76800
500	24000	289000	16000	256000
500	25000	1024000	32000	1024000
500	30000	1024000	32000	1024000
Bacteria-specific IgG titres in serum
Naive mice WT	Dukoral WT	Sulfatide WT	Dukoral KO	Sulfatide KO
500	8000	64000	3500	32000
500	8000	80000	4000	64000
500	8000	128000	4000	64000
500	9000	128000	9000	128000
500	12000	128000	16000	128000
